# Supplementary material for: Novel Hybrid 1,2,4- and 1,2,3-Triazoles Targeting Mycobacterium Tuberculosis Enoyl Acyl Carrier Protein Reductase (InhA): Design, Synthesis, and Molecular Docking
Source: Int J Mol Sci. 2022 Apr 24;23(9):4706. doi: 10.3390/ijms23094706 (PMC9103244; doi:10.3390/ijms23094706)
Supplement: Supplementary file 1 [file ijms-23-04706-s001.zip]

Archive with 1 entries (1 files):
- ijms-1665396-supplementary.pdf
